# Supplementary material for: Metabolomic profiling of host–pathogen interactions: differential effects of Gram-positive and Gram-negative bacterial secretomes on THP-1 macrophage metabolism
Source: RSC Adv. 2025 Oct 24;15(48):40607–18. doi: 10.1039/d4ra07202b (PMC12551783; doi:10.1039/d4ra07202b)
Supplement: RA-015-D4RA07202B-s002 [file RA-015-D4RA07202B-s002.xlsx]

## Sheet: Title page
Metabolomic profiling of host-pathogen interactions: Differential effects of Gram-positive and Gram-negative bacterial secretomes on THP-1 macrophage metabolism
Alaa Abuawada, Manuel RomerobY, Sadnra Martinez Jarquinc, Amir M. Ghaemmaghamid, Dong‑Hyun Kim*c,e
aDepartment of Pharmaceutical Sciences and Pharmaceutics, Faculty of Pharmacy, Applied Science Private University, Amman, Jordan
bNational Biofilms Innovation Centre, Biodiscovery Institute and School of Life Sciences, University of Nottingham, Nottingham, United Kingdom.
cCentre for Analytical Bioscience, Advanced Materials and Healthcare Technologies Division, School of Pharmacy, University of Nottingham, Nottingham, NG7 2RD UK
dImmunology & Immuno-bioengineering Group, School of Life Sciences, Faculty of Medicine and Health Sciences, University of Nottingham, Nottingham, NG7 2RD UK
eCollege of Pharmacy, Kyungpook National University, Daegu 41566, Republic of Korea
YPresent Address: Department of Microbiology, Faculty of Biology-Aquatic One Health Research 27 Center (iARCUS), Universidade de Santiago de Compostela, Santiago de Compostela, 15782, 28 Spain
*Corresponding author:
Dong-Hyun Kim
Email: dong-hyun.Kim@nottingham.ac.uk
Tel: +44 (0) 115 74 84697

## Sheet: Supplementary Table 1
Supplementary Table 1: A list of total identified metabolites in macrophages in response to challenging with secretome of P. aeruginosa and S. aureus.
Putative metabolite	Mass	RT	FORMULA	confidence
Butanal	72.0575	4.31437	C4H8O	L3
Iminoglycine	73.0164	10.9713	C2H3NO2	L3
Glycine	75.032	11.3786	C2H5NO2	L2
(R)-1-Aminopropan-2-ol	75.0684	8.4138	C3H9NO	L3
Pyrimidine	80.0374	8.55744	C4H4N2	L3
3-Butynoate	84.0211	10.4132	C4H4O2	L3
Pyruvate	88.0161	6.95893	C3H4O3	L2
Butanoic acid	88.0524	4.9366	C4H8O2	L3
N,N'-Dimethylurea	88.0636	6.944	C3H8N2O	L3
Sarcosine	89.0477	6.99874	C3H7NO2	L3
Oxalate	89.9953	12.2621	C2H2O4	L2
L-Lactate	90.0317	7.54254	C3H6O3	L2
Glycerol	92.0474	8.76146	C3H8O3	L2
Sulfate	97.9675	12.3743	H2O4S	L3
Orthophosphate	97.977	11.1256	H3O4P	L3
[FA (6:1)]	100.089	4.41802	C6H12O	L4
N-Formiminoglycine	102.043	8.91818	C3H6N2O2	L3
Pentanoate	102.068	4.92777	C5H10O2	L4
N,N-Dimethylglycine	103.063	10.1089	C4H9NO2	L3
Choline	103.1	9.99945	C5H13NO	L3
2-Hydroxybutanoic acid	104.047	6.9361	C4H8O3	L3
L-Serine	105.043	11.2785	C3H7NO3	L2
Diethanolamine	105.079	15.1263	C4H11NO2	L4
Hypotaurine	109.02	10.9858	C2H7NO2S	L3
2-Aminophenol	109.053	6.05305	C6H7NO	L3
Cytosine	111.043	9.44362	C4H5N3O	L2
Hydroxymethylphosphonate	111.993	10.0158	CH5O4P	L3
L-1-Pyrroline-5-carboxylate	113.048	10.8238	C5H7NO2	L3
Creatinine	113.059	10.5689	C4H7N3O	L3
2-Hydroxy-2,4-pentadienoate	114.032	10.9135	C5H6O3	L3
5,6-Dihydrouracil	114.043	7.8682	C4H6N2O2	L3
L-Proline	115.063	9.67584	C5H9NO2	L2
3-Methyl-2-oxobutanoic acid	116.047	4.95259	C5H8O3	L2
Hexanoic acid	116.084	4.56787	C6H12O2	L4
5-Aminopentanamide	116.095	7.11104	C5H12N2O	L3
L-2-Amino-3-oxobutanoic acid	117.043	8.09364	C4H7NO3	L3
Guanidinoacetate	117.054	11.6048	C3H7N3O2	L2
5-Aminopentanoate	117.079	10.9429	C5H11NO2	L3
Succinate	118.027	10.656	C4H6O4	L2
5-Hydroxypentanoate	118.063	6.89611	C5H10O3	L4
L-Threonine	119.058	10.4875	C4H9NO3	L2
3-(Methylthio)propionic acid	120.025	4.99059	C4H8O2S	L3
D-Erythrose	120.042	8.25616	C4H8O4	L3
Benzoate	122.037	4.97638	C7H6O2	L2
Nicotinate	123.032	9.85962	C6H5NO2	L3
Phosphonoacetaldehyde	123.993	9.98193	C2H5O4P	L3
Methylimidazole acetaldehyde	124.064	7.4175	C6H8N2O	L3
[FA (8:2)]	124.089	4.21052	C8H12O	L4
Taurine	125.015	11.1726	C2H7NO3S	L2
5-Methylcytosine	125.059	8.48232	C5H7N3O	L3
2-Hydroxyethanesulfonate	125.999	8.79399	C2H6O4S	L3
Thymine	126.043	8.79809	C5H6N2O2	L3
5-Amino-4-imidazolecarboxyamide	126.054	9.09977	C4H6N4O	L3
(4E)-2-Oxohexenoic acid	128.047	4.88311	C6H8O3	L4
5,6-Dihydrothymine	128.059	8.15804	C5H8N2O2	L3
3-Isopropylbut-3-enoic acid	128.084	4.45925	C7H12O2	L3
L-1-Pyrroline-3-hydroxy-5-carboxylate	129.043	7.86739	C5H7NO3	L3
(S)-3-Methyl-2-oxopentanoic acid	130.063	4.71095	C6H10O3	L3
[FA methyl(6:0)]	130.099	4.3369	C7H14O2	L4
N-Acetylputrescine	130.111	17.2842	C6H14N2O	L2
L-Glutamate 5-semialdehyde	131.058	10.5687	C5H9NO3	L3
Creatine	131.069	10.6954	C4H9N3O2	L3
L-Leucine	131.095	8.55067	C6H13NO2	L3
Oxalureate	132.017	8.43925	C3H4N2O4	L3
2-Acetolactate	132.042	10.3321	C5H8O4	L3
L-Asparagine	132.053	10.9033	C4H8N2O3	L2
L-Ornithine	132.09	15.7718	C5H12N2O2	L2
L-Aspartate	133.038	10.5159	C4H7NO4	L2
L-Malate	134.022	11.1374	C4H6O5	L2
Adenine	135.054	8.19387	C5H5N5	L2
[FA trihydroxy(4:0)]	136.037	9.09113	C4H8O5	L4
Hypoxanthine	136.038	8.7134	C5H4N4O	L2
Phenylacetic acid	136.052	4.91842	C8H8O2	L4
Urocanate	138.043	8.52686	C6H6N2O2	L3
6-Hydroxynicotinate	139.027	8.34635	C6H5NO3	L3
Sulfoacetate	139.978	12.5359	C2H4O5S	L3
3,5-dihydroxyanisole	140.047	4.864	C7H8O3	L3
Methylimidazoleacetic acid	140.059	8.06371	C6H8N2O2	L3
Ethanolamine phosphate	141.019	10.7779	C2H8NO4P	L2
[FA (8:1)] octenoic acid	142.099	4.86225	C8H14O2	L4
2,3-Dimethylmaleate	144.042	10.4777	C6H8O4	L3
[FA (8:0)] octanoic acid	144.115	4.13706	C8H16O2	L4
1-(3-aminopropyl)-4-aminobutanal	144.126	17.0468	C7H16N2O	L3
4-Acetamidobutanoate	145.074	5.33304	C6H11NO3	L3
4-Guanidinobutanoate	145.085	10.995	C5H11N3O2	L3
3-Dehydroxycarnitine	145.11	14.7896	C7H15NO2	L3
2-Oxoglutarate	146.021	11.0721	C5H6O5	L2
[FA oxo,hydroxy(6:0)]	146.058	4.82395	C6H10O4	L4
L-Glutamine	146.069	10.7722	C5H10N2O3	L2
L-Lysine	146.105	16.7444	C6H14N2O2	L3
L-Glutamate	147.053	10.214	C5H9NO4	L3
O-Acetyl-L-serine	147.053	8.05129	C5H9NO4	L3
(R)-2-Hydroxyglutarate	148.037	10.6041	C5H8O5	L2
D-Methionine	149.051	8.92787	C5H11NO2S	L3
7-Methyladenine	149.07	7.17839	C6H7N5	L3
Triethanolamine	149.105	8.03888	C6H15NO3	L4
D-Xylulose	150.053	8.79832	C5H10O5	L3
Phenylpropanoate	150.068	4.71113	C9H10O2	L4
Guanine	151.049	10.1661	C5H5N5O	L2
Xanthine	152.033	9.12173	C5H4N4O2	L2
N1-Methyl-4-pyridone-5-carboxamide	152.059	6.94201	C7H8N2O2	L3
Xylitol	152.068	9.94642	C5H12O5	L3
Propanoyl phosphate	154.003	8.84143	C3H7O5P	L4
N-Methylethanolamine phosphate	155.035	10.1297	C3H10NO4P	L4
L-Histidine	155.069	10.8534	C6H9N3O2	L2
Orotate	156.017	8.27672	C5H4N2O4	L2
4-Imidazolone-5-propanoate	156.053	8.49566	C6H8N2O3	L3
(S)-Dihydroorotate	158.033	8.65606	C5H6N2O4	L3
Allantoin	158.044	11.2876	C4H6N4O3	L2
4-Methylene-L-glutamine	158.069	7.91895	C6H10N2O3	L3
[FA oxo(8:0)]	158.094	4.74457	C8H14O3	L4
Indole-3-acetaldehyde	159.068	5.86736	C10H9NO	L3
5-Acetamidopentanoate	159.09	4.96162	C7H13NO3	L3
N-Formimino-L-aspartate	160.048	9.03326	C5H8N2O4	L3
D-Alanyl-D-alanine	160.085	7.75473	C6H12N2O3	L3
N6-Methyl-L-lysine	160.121	16.1869	C7H16N2O2	L2
O-Acetyl-L-homoserine	161.069	7.03261	C6H11NO4	L3
L-Carnitine	161.105	9.55517	C7H15NO3	L2
2-Dehydro-3-deoxy-L-rhamnonate	162.053	9.90585	C6H10O5	L3
3-Methyldioxyindole	163.063	7.91986	C9H9NO2	L3
Phenylpyruvate	164.047	4.78752	C9H8O3	L2
L-Rhamnulose	164.069	8.68925	C6H12O5	L3
Formylanthranilate	165.043	4.92542	C8H7NO3	L3
L-Methionine S-oxide	165.046	9.57236	C5H11NO3S	L3
L-Phenylalanine	165.079	8.0672	C9H11NO2	L3
3-(3-Hydroxy-phenyl)-propanoic acid	166.063	4.94051	C9H10O3	L3
Pyridine-2,3-dicarboxylate	167.022	10.858	C7H5NO4	L3
Phosphoenolpyruvate	167.982	11.9781	C3H5O6P	L2
Urate	168.028	9.70006	C5H4N4O3	L2
3,4-Dihydroxyphenylacetate	168.042	8.91477	C8H8O4	L2
L-Cysteate	169.004	11.185	C3H7NO5S	L2
Phosphodimethylethanolamine	169.05	9.46067	C4H12NO4P	L4
Pyridoxine	169.074	7.11336	C8H11NO3	L3
N(pi)-Methyl-L-histidine	169.085	9.45652	C7H11N3O2	L2
D-Glyceraldehyde 3-phosphate	169.998	11.0276	C3H7O6P	L3
Thiourocanic acid	170.015	6.98787	C6H6N2O2S	L3
N-Butyryl-L-homoserine lactone	171.09	4.93473	C8H13NO3	L4
sn-Glycerol 3-phosphate	172.014	9.98935	C3H9O6P	L2
Hydantoin-5-propionate	172.048	8.52406	C6H8N2O4	L3
[FA dioxo(8:0)]	172.074	8.1542	C8H12O4	L4
9-Oxononanoic acid	172.11	4.57809	C9H16O3	L4
Decanoic acid	172.146	3.95297	C10H20O2	L4
N-Acetyl-L-glutamate 5-semialdehyde	173.069	7.09813	C7H11NO4	L3
5-Guanidino-2-oxopentanoate	173.08	10.7781	C6H11N3O3	L3
N-Formimino-L-glutamate	174.064	8.35153	C6H10N2O4	L3
N-Acetylornithine	174.1	9.69428	C7H14N2O3	L3
L-Arginine	174.112	18.064	C6H14N4O2	L2
N-Acetyl-L-aspartate	175.048	10.2211	C6H9NO5	L3
5-Hydroxyindoleacetaldehyde	175.063	4.13841	C10H9NO2	L3
L-Citrulline	175.096	11.1325	C6H13N3O3	L2
Ascorbate	176.032	10.914	C6H8O6	L2
N-Carbamoyl-L-aspartate	176.043	11.4962	C5H8N2O5	L3
N-Formyl-L-methionine	177.046	4.96408	C6H11NO3S	L3
4-Hydroxy-4-methylglutamate	177.064	9.4907	C6H11NO5	L3
D-Galactono-1,4-lactone	178.048	6.97951	C6H10O6	L3
D-Glucosamine	179.079	10.3723	C6H13NO5	L2
3-(4-Hydroxyphenyl)pyruvate	180.042	7.04704	C9H8O4	L2
myo-Inositol	180.063	11.8967	C6H12O6	L2
L-Tyrosine	181.074	10.0407	C9H11NO3	L2
3-(4-Hydroxyphenyl)lactate	182.058	7.58002	C9H10O4	L3
D-Sorbitol	182.079	10.3915	C6H14O6	L3
3-Phospho-D-glycerate	185.993	11.5972	C3H7O7P	L2
10-Oxodecanoate	186.126	4.27815	C10H18O3	L4
2-(Acetamidomethylene)succinate	187.048	8.28162	C7H9NO5	L3
6-Acetamido-2-oxohexanoate	187.084	4.56007	C8H13NO4	L3
8-Amino-7-oxononanoate	187.121	4.91955	C9H17NO3	L3
N6-Acetyl-L-lysine	188.116	10.4051	C8H16N2O3	L3
[FA hydroxy(10:0)]	188.141	3.64823	C10H20O3	L4
N6,N6,N6-Trimethyl-L-lysine	188.153	15.1207	C9H20N2O2	L3
N-Acetyl-L-glutamate	189.064	6.96357	C7H11NO5	L3
2,6-Diaminoheptanedioate	190.095	16.7823	C7H14N2O4	L3
5-Hydroxyindoleacetate	191.058	7.2243	C10H9NO3	L3
Citrate	192.027	12.1518	C6H8O7	L2
Phenylacetylglycine	193.074	4.9309	C10H11NO3	L2
D-Glucuronate	194.043	10.7146	C6H10O7	L3
1-O-Methyl-myo-inositol	194.079	9.97208	C7H14O6	L3
D-Gluconic acid	196.058	9.83881	C6H12O7	L2
gamma-Glutamyl-beta-aminopropiononitrile	199.096	7.76652	C8H13N3O3	L3
Erythrulose 1-phosphate	200.009	9.12028	C4H9O7P	L3
[FA (10:1/2:0)]	200.105	4.69623	C10H16O4	L4
Dodecanoic acid	200.178	3.86607	C12H24O2	L4
[FA (10:0/2:0)]	202.121	4.28867	C10H18O4	L4
N2-Acetyl-L-aminoadipate	203.079	10.2264	C8H13NO5	L3
O-Acetylcarnitine	203.116	8.31384	C9H17NO4	L2
L-Tryptophan	204.09	9.38095	C11H12N2O2	L2
N6-Acetyl-N6-hydroxy-L-lysine	204.111	7.09287	C8H16N2O4	L3
3-Hydroxy-N6,N6,N6-trimethyl-L-lysine	204.147	15.0598	C9H20N2O3	L3
Indolelactate	205.074	6.99451	C11H11NO3	L3
2-Hydroxybutane-1,2,4-tricarboxylate	206.043	11.7876	C7H10O7	L3
N-Acetyl-L-phenylalanine	207.09	4.71219	C11H13NO3	L2
L-Kynurenine	208.085	8.73423	C10H12N2O3	L2
4-Hydroxyphenylacetylglycine	209.069	11.032	C10H11NO4	L3
D-Glucarate	210.038	11.6862	C6H10O8	L3
Sedoheptulose	210.074	10.6102	C7H14O7	L3
Phosphocreatine	211.036	10.3139	C4H10N3O5P	L4
[FA oxo(12:1)]	212.141	4.15158	C12H20O3	L4
N-Heptanoylhomoserine lactone	213.137	4.34392	C11H19NO3	L4
2-Deoxy-D-ribose 5-phosphate	214.024	9.99306	C5H11O7P	L3
sn-glycero-3-Phosphoethanolamine	215.056	10.7933	C5H14NO6P	L4
[FA amino(12:0)]	215.189	4.48793	C12H25NO2	L4
2-C-Methyl-D-erythritol 4-phosphate	216.04	10.8911	C5H13O7P	L4
cis-(homo)3aconitate	216.063	8.75716	C9H12O6	L3
12-Hydroxydodecanoic acid	216.173	3.84713	C12H24O3	L4
2-(Hydroxymethyl)-3-(acetamidomethylene)succinate	217.059	13.1586	C8H11NO6	L3
N-Acetyl-L-citrulline	217.106	8.53563	C8H15N3O4	L3
Propanoylcarnitine	217.131	7.60716	C10H19NO4	L4
N-Acetylserotonin	218.105	4.97915	C12H14N2O2	L3
3-Hydroxysebacicacid	218.115	4.69517	C10H18O5	L4
N2-(D-1-Carboxyethyl)-L-lysine	218.127	12.2324	C9H18N2O4	L3
5-Hydroxyindolepyruvate	219.053	6.81576	C11H9NO4	L3
O-Succinyl-L-homoserine	219.074	10.6277	C8H13NO6	L3
5-Hydroxy-L-tryptophan	220.085	7.83207	C11H12N2O3	L3
N-Acetyl-D-glucosamine	221.09	9.32311	C8H15NO6	L2
L-Cystathionine	222.067	11.41	C7H14N2O4S	L2
3-Hydroxy-L-kynurenine	224.079	8.73131	C10H12N2O4	L3
Tetradecenoic acid	226.193	3.80762	C14H26O2	L4
Deoxycytidine	227.091	8.06774	C9H13N3O4	L3
[SP (14:0)]	229.241	4.57469	C14H31NO	L4
N2-Succinyl-L-ornithine	232.106	9.02981	C9H16N2O5	L3
L-Formylkynurenine	236.08	7.8969	C11H12N2O4	L3
Hexadecanal	240.245	4.0926	C16H32O	L4
Thymidine	242.09	4.94858	C10H14N2O5	L3
[FA oxo(14:0)]	242.188	3.84793	C14H26O3	L4
[FA methyl(14:0)]	242.225	3.82066	C15H30O2	L4
Cytidine	243.086	9.5283	C9H13N3O5	L2
L-Fucose 1-phosphate	244.035	10.3506	C6H13O8P	L3
Biotin	244.088	6.97472	C10H16N2O3S	L2
2S-Hydroxytetradecanoic acid	244.204	3.81584	C14H28O3	L4
N2-(D-1-Carboxyethyl)-L-arginine	246.133	11.4294	C9H18N4O4	L3
3-Hydroxydodecanedioicacid	246.147	4.23565	C12H22O5	L4
N-Succinyl-L-glutamate	247.069	11.7063	C9H13NO7	L3
5'-Deoxyadenosine	251.102	9.00192	C10H13N5O3	L3
Deoxyinosine	252.086	8.36674	C10H12N4O4	L3
[FA (16:2)]	252.209	3.8764	C16H28O2	L4
Palmitoleamide	253.241	4.2025	C16H31NO	L4
N-Ribosylnicotinamide	254.09	19.532	C11H14N2O5	L3
Hexadecenoic acid	254.225	3.78158	C16H30O2	L4
Nicotinate D-ribonucleoside	255.074	9.93083	C11H13NO6	L3
2-Amino-4-hydroxy-6-(D-erythro-1,2,3-trihydroxypropyl)-7,8- dihydropteridine	255.097	10.9867	C9H13N5O4	L3
L-Ascorbate 6-phosphate	255.998	11.1488	C6H9O9P	L3
Hexadecanoic acid	256.24	3.97025	C16H32O2	L4
sn-glycero-3-Phosphocholine	257.103	9.96192	C8H20NO6P	L4
(1-Ribosylimidazole)-4-acetate	258.085	9.4167	C10H14N2O6	L3
D-Glucosamine 6-phosphate	259.046	10.5273	C6H14NO8P	L2
[FA (6:0)]	259.178	4.97879	C13H25NO4	L4
2,3-Bisphospho-D-glycerate	265.959	11.9571	C3H8O10P2	L3
Adenosine	267.097	7.74041	C10H13N5O4	L3
Inosine	268.081	8.91082	C10H12N4O5	L2
[FA oxo(16:0)]	270.22	3.80828	C16H30O3	L4
PI(14:1/0:0)	271.124	4.01495	C23H43O12P	L4
[FA amino(16:0)]	271.251	6.81998	C16H33NO2	L4
D-Glucuronate 1-phosphate	274.009	11.005	C6H11O10P	L3
6-Phospho-D-gluconate	276.025	11.8204	C6H13O10P	L2
N6-(L-1,3-Dicarboxypropyl)-L-lysine	276.132	10.3475	C11H20N2O6	L3
[FA (18:3)]	278.224	3.79629	C18H30O2	L4
D-Sedoheptulose 7-phosphate	290.04	10.9744	C7H15O10P	L3
17beta-Hydroxyandrostan-3-one	290.225	4.21077	C19H30O2	L4
[FA hydroxy(18:2)]	296.235	3.82324	C18H32O3	L4
[FA methyl(18:0)]	296.271	3.76851	C19H36O2	L4
5'-Methylthioadenosine	297.09	6.96209	C11H15N5O3S	L2
[SP (2:0)]	297.267	4.17012	C18H35NO2	L4
2-Oxooctadecanoic acid	298.251	3.74377	C18H34O3	L4
Nonadecanoicacid	298.287	3.93952	C19H38O2	L4
[FA (16:2)]	299.282	5.37004	C18H37NO2	L4
N-Acetyl-D-glucosamine 6-phosphate	301.056	10.0458	C8H16NO9P	L3
Sphinganine	301.298	6.91472	C18H39NO2	L4
[FA (20:5)]	302.225	3.90627	C20H30O2	L4
[FA (20:4)]	304.24	3.7894	C20H32O2	L4
2',3'-Cyclic UMP	306.025	8.30151	C9H11N2O8P	L3
Glutathione disulfide	306.076	11.055	C20H32N6O12S2	L2
Glutathione	307.084	9.80948	C10H17N3O6S	L2
Icosadienoic acid	308.272	3.76148	C20H36O2	L4
[FA (20:0)]	310.287	3.74975	C20H38O2	L4
[FA (18:2)]	312.23	3.85334	C18H32O4	L4
[FA (16:0)]	313.262	4.17881	C18H35NO3	L4
[SP hydrox] 6-hydroxysphing-4E-enine	315.277	4.21829	C18H37NO3	L4
dTMP	322.057	8.97494	C10H15N2O8P	L3
CMP	323.052	10.2416	C9H14N3O8P	L2
[FA (18:2)]	323.283	4.1078	C20H37NO2	L4
UMP	324.036	10.2743	C9H13N2O9P	L2
7,8-dichloro-hexadecanoic acid	324.162	4.31616	C16H30Cl2O2	L4
[FA (18:0)]	325.298	4.06829	C20H39NO2	L4
[FA methoxy,hydroxy(18:2)]	326.246	4.06025	C19H34O4	L4
Docosahexaenoicacid	328.24	3.75335	C22H32O2	L4
4-8dimethylnonanoylcarnitine	329.257	4.1311	C18H35NO4	L4
[FA trihydroxy(18:1)]	330.241	3.95875	C18H34O5	L4
[GL (16:0)]	330.277	4.05871	C19H38O4	L4
[FA (22:4)]	332.271	3.75045	C22H36O2	L4
[FA (22:0)]	338.319	3.69588	C22H42O2	L4
Docosanoic acid	340.334	3.92883	C22H44O2	L4
Lactosamine	341.132	11.2073	C12H23NO10	L3
Sucrose	342.116	10.924	C12H22O11	L2
[FA (24:6)] Tetracosahexaynoic acid	344.178	4.21095	C24H24O2	L4
AMP	347.063	9.40988	C10H14N5O7P	L2
IMP	348.047	10.5087	C10H13N4O8P	L2
deacetylcolchicine	357.157	10.7855	C20H23NO5	L3
[FA hydroxy(18:0)]	358.272	3.65831	C20H38O5	L4
[GL (18:0)]	358.308	4.02424	C21H42O4	L4
Chelirubine	361.095	9.02622	C21H15NO5	L3
GMP	363.058	11.2674	C10H14N5O8P	L2
Dihydrochelirubine	363.11	8.76366	C21H17NO5	L3
[FA (24:0)]	366.35	3.65921	C24H46O2	L4
Tetracosanoic acid	368.366	3.65444	C24H48O2	L4
[FA hydroxy(22:0)]	372.324	3.99861	C22H44O4	L4
(R)-S-Lactoylglutathione	379.105	8.81532	C13H21N3O8S	L3
[SP] Sphing-4-enine-1-phosphate	379.249	4.63487	C18H38NO5P	L4
[FA hydroxy(24:0)]	382.345	3.6404	C24H46O3	L4
Dihydrozeatin-O-glucoside	383.181	7.82084	C16H25N5O6	L3
N-oleoyl threonine	383.304	3.65443	C22H41NO4	L4
S-Adenosyl-L-homocysteine	384.122	9.57788	C14H20N6O5S	L3
[FA hydroxy(24:0)]	384.361	3.63565	C24H48O3	L4
[FA (26:0)]	394.381	3.63263	C26H50O2	L4
S-Adenosyl-L-methionine	398.137	11.2444	C15H22N6O5S	L3
[ST (4:0/2:0)]	398.318	4.22045	C27H42O2	L4
[FA] O-Palmitoyl-R-carnitine	399.335	4.38377	C23H45NO4	L4
CDP	403.018	11.3864	C9H15N3O11P2	L2
Folate	403.309	3.6487	C25H41NO3	L4
UDP	404.002	10.9584	C9H14N2O12P2	L3
[GP (16:0)]	410.244	4.40194	C19H39O7P	L4
S-glutathionyl-L-cysteine	426.088	10.9143	C13H22N4O8S2	L3
ADP	427.03	10.3646	C10H15N5O10P2	L2
CMP-2-aminoethylphosphonate	430.065	10.2853	C11H20N4O10P2	L3
[PE (16:1)]	437.291	4.30355	C21H44NO6P	L4
[GP (18:0)]	438.275	4.36175	C21H43O7P	L4
[PC acetyl(10:2)]	439.27	4.64418	C20H42NO7P	L4
[PC methyl(12:2)]	439.306	4.40003	C21H46NO6P	L4
Folate	441.14	11.1496	C19H19N7O6	L2
4alpha-Methylzymosterol-4-carboxylate	442.345	4.08409	C29H46O3	L4
CDP-ethanolamine	446.06	10.9021	C11H20N4O11P2	L4
[PC (14:1)]	451.306	4.44884	C22H46NO6P	L4
[PE (16:0)]	453.286	4.3592	C21H44NO7P	L4
[ST (2:0)]	458.34	4.11915	C29H46O4	L4
N6-(1,2-Dicarboxyethyl)-AMP	463.074	11.8664	C14H18N5O11P	L3
[PC (14:1)]	465.286	4.51598	C22H44NO7P	L4
[PC (14:0)]	467.301	4.49654	C22H46NO7P	L4
[PC methyl(14:2)]	467.338	4.37946	C23H50NO6P	L4
2-(alpha-Hydroxyethyl)thiamine diphosphate	468.064	9.2573	C14H22N4O8P2S	L3
CMP-N-trimethyl-2-aminoethylphosphonate	472.113	9.55559	C14H26N4O10P2	L4
LysoPE(0:0/18:2)	477.286	4.30523	C23H44NO7P	L4
[PE (18:1)]	479.301	4.28469	C23H46NO7P	L4
[PC (16:1)]	479.338	4.37201	C24H50NO6P	L4
[PC (16:2)]	481.353	4.43419	C24H52NO6P	L4
[PG (16:0)]	484.28	3.77477	C22H45O9P	L4
CDP-choline	488.107	10.1287	C14H26N4O11P2	L4
[PC (16:1)]	493.317	4.4378	C24H48NO7P	L4
[PC (16:0)]	495.332	4.3948	C24H50NO7P	L4
LysoPE(0:0/20:5)	499.27	4.28203	C25H42NO7P	L4
[ST hydrox] N-(3alpha,7alpha-dihydroxy-5beta-cholan-24-oyl)-taurine	499.297	4.02705	C26H45NO6S	L4
[PE (20:4)]	501.285	4.24122	C25H44NO7P	L4
LysoPE(0:0/20:3)	503.301	4.22861	C25H46NO7P	L4
ATP	506.996	11.2053	C10H16N5O13P3	L3
[PC (18:1)]	507.369	4.34506	C26H54NO6P	L4
Cer(d18:2/14:0)	507.465	3.84067	C32H61NO3	L4
LysoPC(O-18:0)	509.385	4.34969	C26H56NO6P	L4
N-(Tetradecanoyl)-sphing-4-enine	509.481	3.8827	C32H63NO3	L4
[PG (18:1)]	510.296	3.73395	C24H47O9P	L4
[PC (18:2)]	519.333	4.38784	C26H50NO7P	L4
[PS (18:1)]	523.291	3.93122	C24H46NO9P	L4
[PC (18:0)]	523.364	4.32416	C26H54NO7P	L4
[PS (18:0)]	525.307	3.92778	C24H48NO9P	L4
LysoPE(0:0/22:5)	527.302	4.15157	C27H46NO7P	L4
LysoPE(0:0/22:4)	529.318	4.18923	C27H48NO7P	L4
Cer(d18:2/16:0)	535.496	3.85171	C34H65NO3	L4
[PC acetyl(16:0)]	537.343	4.46739	C26H52NO8P	L4
[SP (16:0)]	537.512	3.81454	C34H67NO3	L4
[PC (20:5)]	541.317	4.36577	C28H48NO7P	L4
LysoPC(20:4)	543.332	4.33611	C28H50NO7P	L4
LysoPC(20:3)	545.348	4.33736	C28H52NO7P	L4
LysoPC(20:2)	547.364	4.30472	C28H54NO7P	L4
LysoPC(20:1)	549.38	4.28187	C28H56NO7P	L4
PG(22:6/0:0)	556.28	3.70986	C28H45O9P	L4
Phosphoribosyl-AMP	559.072	10.1938	C15H23N5O14P2	L3
[SP (18:0)]	565.544	3.78919	C36H71NO3	L4
UDP-glucose	566.055	10.9856	C15H24N2O17P2	L2
[PC (22:6)]	567.332	4.30997	C30H50NO7P	L4
LysoPC(22:5)	569.348	4.30087	C30H52NO7P	L4
LysoPC(22:4)	571.364	4.27971	C30H54NO7P	L4
UDP-glucuronate	580.034	12.4714	C15H22N2O18P2	L3
GDP-L-fucose	589.082	11.6925	C16H25N5O15P2	L3
[PI (18:0)]	600.328	3.94315	C27H53O12P	L4
UDP-N-acetyl-D-glucosamine	607.081	10.2139	C17H27N3O17P2	L3
CMP-N-acetylneuraminate	614.146	10.1888	C20H31N4O16P	L3
Cer(d18:1/22:1)	619.59	3.69951	C40H77NO3	L4
[PI (20:4)]	620.296	3.94215	C29H49O12P	L4
PI(20:3/0:0)	622.312	3.9372	C29H51O12P	L4
PI(20:1/0:0)	626.342	4.17413	C29H55O12P	L4
Cer(d18:1/24:0)	647.622	3.70146	C42H81NO3	L4
[FA hydroxy(20:0)]	650.388	3.77343	C32H58O13	L4
NAD+	663.109	9.44846	C21H27N7O14P2	L2
PC(O-16:0/12:0)	663.52	3.88435	C36H74NO7P	L4
NADH	665.126	9.3018	C21H29N7O14P2	L2
PA(34:1)	674.489	3.57224	C37H71O8P	L4
SM(d18:1/14:0)	674.536	3.98905	C37H75N2O6P	L4
PC(28:0)	677.499	3.88751	C36H72NO8P	L4
[SP (18:0/14:0)]	688.552	3.966	C38H77N2O6P	L4
PE(32:1)	689.5	3.8148	C37H72NO8P	L4
PC(14:0/P-16:0)	689.536	3.85984	C38H76NO7P	L4
PE(32:0)	691.515	3.85989	C37H74NO8P	L4
[PC (14:2/16:0)]	691.552	3.85931	C38H78NO7P	L4
Glucosylceramide (d18:1/16:0)	699.566	3.86178	C40H77NO8	L4
SM(d16:1/18:1)	700.551	3.96675	C39H77N2O6P	L4
PE(16:0/P-18:1)	701.535	3.77214	C39H76NO7P	L4
[SP (16:0)]	702.567	3.91305	C39H79N2O6P	L4
PC(30:1)	703.515	3.85372	C38H74NO8P	L4
[PE (16:2/18:1)]	703.553	3.74588	C39H78NO7P	L4
PC(30:0)	705.531	3.84113	C38H76NO8P	L4
PE(34:2)	715.514	3.79118	C39H74NO8P	L4
PE(34:1)	717.531	3.83129	C39H76NO8P	L4
PE(34:0)	719.547	3.83246	C39H78NO8P	L4
[PC (14:2/18:0)]	719.583	3.8267	C40H82NO7P	L4
PE(18:4(/P-18:1)	721.504	3.70679	C41H72NO7P	L4
PE(18:3)/P-18:1)	723.52	3.70246	C41H74NO7P	L4
DG(44:6)	724.602	4.02626	C47H80O5	L3
PE(18:2/P-18:1)	725.537	3.73078	C41H76NO7P	L4
SM(d18:1/18:1)	728.582	3.91442	C41H81N2O6P	L4
PC(32:2)	729.531	3.83289	C40H76NO8P	L4
PC(32:1)	731.546	3.81456	C40H78NO8P	L4
PS(32:1)	733.489	3.58596	C38H72NO10P	L4
PC(32:0)	733.561	3.82188	C40H80NO8P	L4
PE(36:4)	739.515	3.72986	C41H74NO8P	L4
PE(36:3)	741.531	3.72937	C41H76NO8P	L4
PE(36:2)	743.547	3.79282	C41H78NO8P	L4
PE(36:1)	745.562	3.809	C41H80NO8P	L4
PC(16:0/P-18:0)	745.598	3.79544	C42H84NO7P	L4
PG(34:2)	746.51	3.52609	C40H75O10P	L4
[PE (16:1/22:6)]	747.52	3.68219	C43H74NO7P	L4
PG(34:1)	748.525	3.53795	C40H77O10P	L4
PE(20:4/P-18:1)	749.536	3.68412	C43H76NO7P	L4
[PE (18:1/20:4)]	751.551	3.70584	C43H78NO7P	L4
PC(34:4)	753.531	3.82646	C42H76NO8P	L4
PC(34:3)	755.546	3.8194	C42H78NO8P	L4
PS(34:2)	759.504	3.57717	C40H74NO10P	L4
PC(34:1)	759.577	3.78734	C42H82NO8P	L4
PS(34:1)	761.521	3.57256	C40H76NO10P	L4
PS(34:0)	763.537	3.54051	C40H78NO10P	L4
PE(38:5)	765.532	3.70318	C43H76NO8P	L4
CoA	767.116	9.35472	C21H36N7O16P3S	L3
PE(38:4)	767.547	3.72471	C43H78NO8P	L4
PE(38:2)	771.578	3.7883	C43H82NO8P	L4
[PC (18:1/18:0)]	771.614	3.77867	C44H86NO7P	L4
MGDG(18:3/18:4)	772.511	4.11076	C45H72O10	L4
PE(38:1)	773.594	3.78363	C43H84NO8P	L4
PC(18:0/P-18:0)	773.63	3.79114	C44H88NO7P	L4
PG(36:2)	774.541	3.52283	C42H79O10P	L4
[PE (18:1/22:6)]	775.552	3.69062	C45H78NO7P	L4
PS(O-16:0/20:1)	775.574	3.87346	C42H82NO9P	L4
PG(36:1)	776.558	3.53594	C42H81O10P	L4
PE(22:4/P-18:1)	777.568	3.70668	C45H80NO7P	L4
PE(22:4/P-18:0)	779.583	3.76945	C45H82NO7P	L4
PC(36:4)	781.562	3.78498	C44H80NO8P	L4
PS(36:3)	785.52	3.56635	C42H76NO10P	L4
PC(36:2)	785.593	3.765	C44H84NO8P	L4
PS(36:2)	787.536	3.5658	C42H78NO10P	L4
PC(36:1)	787.609	3.76317	C44H86NO8P	L4
PS(36:1)	789.551	3.57733	C42H80NO10P	L4
PG(38:8)	790.478	3.54215	C44H71O10P	L4
PG(38:7)	792.494	3.5331	C44H73O10P	L4
[PC (18:1/20:4)]	793.598	3.76056	C46H84NO7P	L4
PC(20:2/P-18:1)	795.614	3.76289	C46H86NO7P	L4
PC(20:1/P-18:1)	797.63	3.78352	C46H88NO7P	L4
PG(38:4)	798.542	3.51761	C44H79O10P	L4
PE(40:2)	799.61	3.776	C45H86NO8P	L4
[PG (8:0/8:0)]	802.515	3.52132	C46H75O9P	L4
[PS (18:0/19:0)]	805.583	3.86006	C43H84NO10P	L4
PC(38:5)	807.578	3.76715	C46H82NO8P	L4
PC(38:4)	809.593	3.75312	C46H84NO8P	L4
SM(d18:2/24:1)	810.662	3.86358	C47H91N2O6P	L4
PS(38:4)	811.536	3.54315	C44H78NO10P	L4
PC(38:3)	811.609	3.75774	C46H86NO8P	L4
SM(d18:1/24:1)	812.677	3.83212	C47H93N2O6P	L4
PS(38:3)	813.552	3.56061	C44H80NO10P	L4
PC(38:2)	813.625	3.75922	C46H88NO8P	L4
PS(38:2)	815.567	3.61459	C44H82NO10P	L4
PC(22:4/P-18:1)	819.615	3.75071	C48H86NO7P	L4
PG(40:7)	820.526	3.51543	C46H77O10P	L4
PC(22:4/P-18:0)	821.63	3.76742	C48H88NO7P	L4
PC(22:2/P-18:1)	823.646	3.75998	C48H90NO7P	L4
PC(40:6)	833.593	3.7508	C48H84NO8P	L4
PI(34:2)	834.525	3.58142	C43H79O13P	L4
PS(40:6)	835.536	3.5516	C46H78NO10P	L4
PC(40:5)	835.609	3.75163	C48H86NO8P	L4
PI(34:1)	836.541	3.56589	C43H81O13P	L4
PS(40:5)	837.552	3.52707	C46H80NO10P	L4
PC(40:4)	837.624	3.75995	C48H88NO8P	L4
PS(40:4)	839.566	3.60953	C46H82NO10P	L4
PC(40:3)	839.64	3.75815	C48H90NO8P	L4
PS(40:3)	841.583	3.68605	C46H84NO10P	L4
PG(42:9)	844.525	3.51861	C48H77O10P	L4
PG(42:8)	846.542	3.51759	C48H79O10P	L4
PI(36:4)	858.526	3.57399	C45H79O13P	L4
PC(42:7)	859.609	3.73759	C50H86NO8P	L4
PI(36:3)	860.542	3.57283	C45H81O13P	L4
PS(42:7)	861.552	3.52689	C48H80NO10P	L4
PI(36:2)	862.558	3.56803	C45H83O13P	L4
PI(36:1)	864.572	3.5712	C45H85O13P	L4
PG(22:6/22:6)	866.511	3.51006	C50H75O10P	L4
[PI (18:0/18:0)]	879.584	3.58673	C45H86NO13P	L4
PS(44:10)	883.536	3.52383	C50H78NO10P	L4
PI(38:5)	884.542	3.56161	C47H81O13P	L4
PI(38:4)	886.558	3.55947	C47H83O13P	L4
PI(38:3)	888.573	3.5628	C47H85O13P	L4

## Sheet: Supplementary Table 2
Supplementary table 2: A list of significantly changed metabolites in P. aeruginosa secretome treated macrophages with VIP > 1 and FDR < 0.05 compared to their controls (M0).
Putative metabolite	Mass	RT	FORMULA	POLARITY	confidence	Pathway	Map	Fold change	VIP	FDR
[FA (10:1/2:0)] 2E-Decenedioic acid	200.105	4.69623	C10H16O4	+	L4	Fatty Acids and Conjugates	Fatty Acyls	0.598358	10.7415	8.263e-08
[FA (18:1)] 9Z-octadecenamide	281.272	4.16721	C18H35NO	-	L4	Fatty amides	Fatty Acyls	0.549223	7.96763	1.51797e-08
[FA] O-Palmitoyl-R-carnitine	399.335	4.38377	C23H45NO4	+	L4	Fatty acyl carnitines	Fatty Acyls	1.57508	2.48311	1.31859e-06
[GL (16:0)] 1-hexadecanoyl-rac-glycerol	330.277	4.05871	C19H38O4	+	L4	Monoradylglycerols	Glycerolipids	0.594899	4.58149	3.50639e-06
[GL (18:0)] 1-octadecanoyl-rac-glycerol	358.308	4.02424	C21H42O4	+	L4	Monoradylglycerols	Glycerolipids	1.08931	2.36889	0.039856
[PC (14:0)] 1-tetradecanoyl-sn-glycero-3-phosphocholine	467.301	4.49654	C22H46NO7P	+	L4	Glycerophosphocholines	Glycerophospholipids	0.908642	1.74498	0.00918745
[PC (16:0)] 1-hexadecanoyl-sn-glycero-3-phosphocholine	495.332	4.3948	C24H50NO7P	+	L4	Glycerophosphocholines	Glycerophospholipids	1.33827	1.88486	2.58638e-05
[PC (16:2)] 1-hexadecyl-sn-glycero-3-phosphocholine	481.353	4.43419	C24H52NO6P	+	L4	Glycerophosphocholines	Glycerophospholipids	1.19573	1.01244	0.004821
[PC (22:6)] 1-(docosahexaenoyl)-sn-glycero-3-phosphocholine	567.332	4.30997	C30H50NO7P	+	L4	Glycerophosphocholines	Glycerophospholipids	1.43751	1.00054	1.39135e-05
[PC methyl(12:2)] 1-dodecyl-2-methyl-sn-glycero-3-phosphocholine	439.306	4.40003	C21H46NO6P	+	L4	Glycerophosphocholines	Glycerophospholipids	0.862397	2.73204	0.00420268
[PE (18:1)] 1-(9Z-octadecenoyl)-sn-glycero-3-phosphoethanolamine	479.301	4.28469	C23H46NO7P	+	L4	Glycerophosphoethanolamines	Glycerophospholipids	1.20388	1.09009	0.00214489
[SP (16:0)] N-(hexadecanoyl)-sphing-4-enine-1-phosphocholine	702.567	3.91305	C39H79N2O6P	+	L4	Ceramide phosphocholines (sphingomyelins)	Sphingolipids	0.776278	2.58862	5.55443e-05
3-Dehydroxycarnitine	145.11	14.7896	C7H15NO2	+	L3	LysineDegradation	Amino Acid Metabolism	0.802866	2.70761	0.000600907
4-Guanidinobutanoate	145.085	10.995	C5H11N3O2	+	L3	Arginine and proline metabolism	Amino Acid Metabolism	0.58267	1.26398	0.00010305
5-Aminopentanoate	117.079	10.9429	C5H11NO2	+	L3	Lysine degradation__Arginine and proline metabolism	Amino Acid Metabolism	0.410665	1.91195	2.08929e-06
5'-Methylthioadenosine	297.09	6.96209	C11H15N5O3S	+	L3	Arginine and proline metabolism__Methionine metabolism__Zeatin biosynthesis	Amino Acid Metabolism	2.85557	10.5009	5.68457e-10
AMP	347.063	9.40988	C10H14N5O7P	+	L3	Purine metabolism__Zeatin biosynthesis	Nucleotide Metabolism	26.6935	1.09934	1.53886e-05
CDP-choline	488.107	10.1287	C14H26N4O11P2	+	L3	Glycerophospholipid metabolism	Lipid Metabolism	4.53147	2.40587	1.81302e-09
Choline	103.1	17.8533	C5H13NO	+	L3	Glycine, serine and threonine metabolism__Glycerophospholipid metabolism	Amino Acid Metabolism	2.84142	1.52172	3.02575e-08
Creatine	131.069	10.6954	C4H9N3O2	-	L3	Glycine, serine and threonine metabolism__Arginine and proline metabolism	Amino Acid Metabolism	0.497076	1.71576	1.43579e-06
Creatinine	113.059	8.22948	C4H7N3O	-	L3	Arginine and proline metabolism	Amino Acid Metabolism	3.5086	1.75537	2.0356e-07
Cytosine	111.043	9.44362	C4H5N3O	+	L3	Pyrimidine metabolism	Nucleotide Metabolism	2.64261	2.15896	7.55983e-07
D-Glucosamine	179.079	10.3723	C6H13NO5	+	L1	Aminosugars metabolism	Carbohydrate Metabolism	3.12601	2.64939	3.59844e-09
D-Methionine	149.051	8.92787	C5H11NO2S	+	L3		Amino Acid Metabolism	1.81332	1.25084	8.14442e-07
D-Sorbitol	182.079	10.3915	C6H14O6	+	L3	Fructose and mannose metabolism__Galactose metabolism	Carbohydrate Metabolism	0.643263	6.74141	6.91486e-08
Glutathione	307.084	9.80948	C10H17N3O6S	-	L1	Glutamate metabolism__Cysteine metabolism__Glutathione metabolism	Amino Acid Metabolism	0.642264	8.87017	4.73611e-07
Glutathione disulfide	306.076	11.055	C20H32N6O12S2	+	L1	Glutamate metabolism__Glutathione metabolism	Amino Acid Metabolism	0.623478	3.19555	7.86506e-06
Hypoxanthine	136.038	8.7134	C5H4N4O	+	L1	Purine metabolism	Nucleotide Metabolism	11.3869	1.111	5.69578e-10
IMP	348.047	10.5087	C10H13N4O8P	+	L1	Purine metabolism	Nucleotide Metabolism	1.58905	3.75388	1.24065e-06
L-1-Pyrroline-3-hydroxy-5-carboxylate	129.043	7.86739	C5H7NO3	+	L3	Arginine and proline metabolism	Amino Acid Metabolism	2.58559	1.16875	1.26346e-07
L-Asparagine	132.053	10.9033	C4H8N2O3	+	L3	Alanine and aspartate metabolism__Tetracycline biosynthesis__Cyanoamino acid metabolism__Nitrogen metabolism	Amino Acid Metabolism	1.4575	1.47766	3.69523e-06
L-Carnitine	161.105	9.55517	C7H15NO3	+	L1	Lysine degradation	Amino Acid Metabolism	0.529746	4.1242	1.60315e-05
L-Citrulline	175.096	11.1325	C6H13N3O3	+	L3	Arginine and proline metabolism	Amino Acid Metabolism	1.62264	18.4905	3.88651e-07
L-Glutamate	147.053	10.214	C5H9NO4	+	L1	Arginine and proline metabolism__Glutamate metabolism__Histidine metabolism__D-Glutamine and D-glutamate metabolism__Glutathione metabolism_Butanoate metabolism_C5-Branched dibasic acid metabolism_Porphyrin and chlorophyll metabolism_Nitrogen metabolism	Amino Acid Metabolism	38.4126	1.22401	1.07081e-10
L-Glutamate 5-semialdehyde	131.058	10.5687	C5H9NO3	-	L3	Arginine and proline metabolism	Amino Acid Metabolism	1.13202	1.20813	4.236e-12
L-Glutamine	146.069	10.7722	C5H10N2O3	+	L1	Glutamate metabolism__Purine metabolism__Pyrimidine metabolism__D-Glutamine and D-glutamate metabolism__Nitrogen metabolism	Amino Acid Metabolism	0.359323	1.91205	7.66626e-08
L-Kynurenine	208.085	8.73423	C10H12N2O3	-	L1	Tryptophan metabolism	Amino Acid Metabolism	0.90775	9.84513	0.0106045
L-Leucine	131.095	8.55067	C6H13NO2	+	L3	Valine, leucine and isoleucine degradation__Valine, leucine and isoleucine biosynthesis	Amino Acid Metabolism	0.582642	3.38437	9.03182e-06
L-Lysine	146.105	16.7444	C6H14N2O2	-	L3	Lysine biosynthesis__Lysine degradation__Biotin metabolism__Alkaloid biosynthesis II	Amino Acid Metabolism	1.64343	6.42516	8.30148e-08
L-Methionine S-oxide	165.046	9.57236	C5H11NO3S	-	L3	Methionine metabolism	Amino Acid Metabolism	2.71175	1.45168	1.7096e-07
L-Phenylalanine	165.079	8.0672	C9H11NO2	+	L3	Phenylalanine metabolism__Phenylalanine, tyrosine and tryptophan biosynthesis__Phenylpropanoid biosynthesis__Alkaloid biosynthesis II	Amino Acid Metabolism	5.72492	2.60994	5.01783e-09
L-Proline	115.063	9.67584	C5H9NO2	+	L1	Arginine and proline metabolism__Novobiocin biosynthesis	Amino Acid Metabolism	0.23912	1.05967	2.14809e-07
L-Serine	105.043	11.2785	C3H7NO3	+	L1	Glycine, serine and threonine metabolism__Methionine metabolism__Cysteine metabolism__Cyanoamino acid metabolism__Sphingolipid metabolism__Methane metabolism__Sulfur metabolism	Amino Acid Metabolism	2.00291	3.21639	2.58918e-06
L-Tryptophan	204.09	9.38095	C11H12N2O2	+	L1	Tryptophan metabolism__Phenylalanine, tyrosine and tryptophan biosynthesis__Indole and ipecac alkaloid biosynthesis	Amino Acid Metabolism	1.23221	5.91392	4.60788e-07
L-Tyrosine	181.074	10.0407	C9H11NO3	+	L1	Tyrosine metabolism__Phenylalanine, tyrosine and tryptophan biosynthesis__Novobiocin biosynthesis__Thiamine metabolism__Phenylpropanoid biosynthesis__Alkaloid biosynthesis I	Amino Acid Metabolism	0.555211	1.77232	4.81131e-08
LysoPC(20:4(5Z,8Z,11Z,14Z))	543.332	4.33611	C28H50NO7P	+	L4	Glycerophosphocholines	Glycerophospholipids	1.57829	1.20171	4.32317e-05
LysoPE(0:0/20:5(5Z,8Z,11Z,14Z,17Z))	499.27	4.28203	C25H42NO7P	+	L4	Glycerophosphoethanolamines	Glycerophospholipids	0.691159	1.72538	1.60359e-05
LysoPE(0:0/22:5(4Z,7Z,10Z,13Z,16Z))	527.302	4.15157	C27H46NO7P	-	L4	Glycerophosphoethanolamines	Glycerophospholipids	1.29657	1.07294	0.000299633
N(pi)-Methyl-L-histidine	169.085	9.45652	C7H11N3O2	+	L1	Histidine metabolism	Amino Acid Metabolism	0.622616	4.31285	1.0492e-06
N2-Acetyl-L-lysine	188.116	9.25587	C8H16N2O3	+	L3	Lysine biosynthesis	Amino Acid Metabolism	39.0754	1.19111	1.39377e-07
NAD+	663.109	9.44846	C21H27N7O14P2	+	L3	Oxidative phosphorylation__Glutamate metabolism__Nicotinate and nicotinamide metabolism	Energy Metabolism	1.30032	4.9337	8.44661e-06
N-Butyryl-L-homoserine lactone	171.09	4.93473	C8H13NO3	+	L3	Fatty amides	Lipids: Fatty Acyls	0.650083	3.20547	1.48402e-06
O-Acetylcarnitine	203.116	8.31384	C9H17NO4	+	L1	Alanine and aspartate metabolism	Amino Acid Metabolism	0.509801	1.58639	3.516e-06
O-Propanoylcarnitine	217.131	7.60716	C10H19NO4	+	L3	OxidationofBranchedFattyAcids	Lipids: Fatty Acyls	0.737078	1.94291	7.52973e-05
Pantothenate	219.111	6.98122	C9H17NO5	+	L3	beta-Alanine metabolism__Pantothenate and CoA biosynthesis	Amino Acid Metabolism	3.14197	1.00683	3.71023e-08
PC(16:0/P-18:0)	745.598	3.79544	C42H84NO7P	+	L4	Glycerophosphocholines	Glycerophospholipids	4.54906	3.77695	4.43178e-10
PC(28:0)	677.499	3.88751	C36H72NO8P	+	L4	Glycerophosphocholines	Glycerophospholipids	1.92622	1.05417	2.18127e-08
PC(30:0)	705.531	3.84113	C38H76NO8P	+	L4	Glycerophosphocholines	Glycerophospholipids	0.173836	9.95638	5.2263e-10
PC(32:0)	733.561	3.82188	C40H80NO8P	+	L4	Glycerophosphocholines	Glycerophospholipids	1.7144	1.35567	9.36108e-08
PC(32:1)	731.546	3.81456	C40H78NO8P	+	L4	Glycerophosphocholines	Glycerophospholipids	0.238325	4.12602	1.59048e-08
PC(32:2)	729.531	3.83289	C40H76NO8P	+	L4	Glycerophosphocholines	Glycerophospholipids	2.38368	1.3734	5.88972e-06
PC(34:1)	759.577	3.78734	C42H82NO8P	+	L4	Glycerophosphocholines	Glycerophospholipids	12.2676	3.16616	6.1664e-11
PC(36:1)	787.609	3.76317	C44H86NO8P	+	L4	Glycerophosphocholines	Glycerophospholipids	4.39863	1.1804	4.26054e-09
PC(36:2)	785.593	3.765	C44H84NO8P	+	L4	Glycerophosphocholines	Glycerophospholipids	1.78902	2.29307	2.45928e-06
PC(38:2)	813.625	3.75922	C46H88NO8P	+	L4	Glycerophosphocholines	Glycerophospholipids	1.95928	1.01147	1.26404e-07
PC(38:3)	811.609	3.75774	C46H86NO8P	+	L4	Glycerophosphocholines	Glycerophospholipids	2.09486	1.34126	2.49133e-06
PC(38:4)	809.593	3.75312	C46H84NO8P	+	L4	Glycerophosphocholines	Glycerophospholipids	2.22793	1.53634	1.09059e-09
PE(38:1)	773.594	3.78363	C43H84NO8P	+	L4	Glycerophosphoethanolamines	Glycerophospholipids	0.895936	1.07833	0.0254251
Phosphocreatine	211.036	10.3139	C4H10N3O5P	+	L4	Arginine and proline metabolism	Amino Acid Metabolism	2.49715	1.08633	2.57e-08
Phosphodimethylethanolamine	169.05	9.46067	C4H12NO4P	+	L4	Glycerophospholipid metabolism	Lipid Metabolism	0.765501	1.28333	0.00103713
PI(14:1(9Z)/0:0)	271.124	4.01495	C23H43O12P	+	L4	Glycerophosphoinositols	Glycerophospholipids	2.27992	3.38207	2.87568e-08
SM(d16:1/18:1)	700.551	3.96675	C39H77N2O6P	+	L4	Phosphosphingolipids	Sphingolipids	0.440942	1.28658	4.0802e-08
SM(d18:1/24:1(15Z))	812.677	3.83212	C47H93N2O6P	+	L4	Ceramide phosphocholines (sphingomyelins)	Sphingolipids	25.0156	1.06597	1.60392e-10
sn-glycero-3-Phosphocholine	257.103	9.96192	C8H20NO6P	+	L4	Glycerophospholipid metabolism__Ether lipid metabolism	Lipid Metabolism	3.06994	2.47065	7.79201e-09
sn-glycero-3-Phosphoethanolamine	215.056	10.7933	C5H14NO6P	-	L4	Glycerophospholipid metabolism__Ether lipid metabolism	Lipid Metabolism	2.18841	1.50271	1.45071e-07

## Sheet: Supplementary Table 3
Supplementary table 3: A list of significantly changed metabolites in S. aureus secretome treated macrophages with VIP > 1 and FDR < 0.05 compared to their controls (M0).
Putative metabolite	Mass	RT	FORMULA	Polarity	Confidence	Pathway	Fold change	VIP	FDR
(4E)-2-Oxohexenoic acid	128.047	4.88311	C6H8O3	+	L4	4-nitrotoluene degradation II	0.0339892	3.1584	4.35945e-10
[FA (24:6)] 6,9,12,15,18,21-Tetracosahexaynoic acid	344.178	4.21095	C24H24O2	+	L4	Fatty Acids and Conjugates	1.83847	2.44806	1.19302e-07
[FA methoxy,trihydrox] 1-methoxy-trihydroxy-prostadiene	354.277	4.01819	C21H38O4	+	L4	Eicosanoids	1.48924	2.66052	3.13753e-07
[GL (18:0)] 1-octadecanoyl-rac-glycerol	358.308	4.02424	C21H42O4	+	L4	Monoradylglycerols	1.15972	2.52698	0.0116877
[PC (16:0)] 1-hexadecanoyl-sn-glycero-3-phosphocholine	495.332	4.3948	C24H50NO7P	+	L4	Glycerophosphocholines	2.17979	1.35857	2.73315e-07
[PC (16:1)] 1-(1Z-hexadecenyl)-sn-glycero-3-phosphocholine	479.338	4.37201	C24H50NO6P	+	L4	Glycerophosphocholines	1.89953	2.97738	2.18471e-06
[PC (16:2)] 1-hexadecyl-sn-glycero-3-phosphocholine	481.353	4.43419	C24H52NO6P	+	L4	Glycerophosphocholines	1.63369	1.916	2.31641e-06
[PC (18:1/18:0)]-sn-glycero-3-phosphocholine	771.614	3.77867	C44H86NO7P	+	L4	Glycerophosphocholines	1.6112	2.23744	2.53173e-06
[PC (18:1/20:4)]-sn-glycero-3-phosphocholine	793.598	3.76056	C46H84NO7P	+	L4	Glycerophosphocholines	2.10022	15.9844	2.66605e-07
[PE (18:1/20:4)]-sn-glycero-3-phosphoethanolamine	751.551	3.70584	C43H78NO7P	+	L4	Glycerophosphoethanolamines	3.80242	1.1457	2.00558e-09
[SP (16:0)] N-(hexadecanoyl)-sphing-4-enine	537.512	3.81454	C34H67NO3	-	L4	Ceramides	26.4431	1.55788	7.03108e-10
[SP (16:0)] N-(hexadecanoyl)-sphing-4-enine-1-phosphocholine	702.567	3.91305	C39H79N2O6P	+	L4	Ceramide phosphocholines (sphingomyelins)	0.142839	1.15147	2.79799e-09
[SP (24:0)] N-(15Z-tetracosenoyl)-sphing-4-enine	647.622	3.70146	C42H81NO3	+	L4	Ceramides	44.8158	1.33461	1.29901e-09
1-Hexadecanoyl-2-(9Z-octadecenoyl)-sn-glycero-3-phosphonocholine	743.583	3.80293	C42H82NO7P	+	L4	Glycerophosphonocholines	1.78111	1.26228	2.77995e-07
3-methyl-1-heptene	112.125	3.89784	C8H16	-	L3	Hydrocarbons	3.36579	1.01797	1.2831e-06
4-Guanidinobutanoate	145.085	10.995	C5H11N3O2	+	L3	Arginine and proline metabolism	3.84949	2.1975	1.99524e-10
5-Aminopentanoate	117.079	10.9429	C5H11NO2	-	L3	Lysine degradation__Arginine and proline metabolism	2.71027	2.52089	1.6249e-09
5'-Deoxyadenosine	251.102	9.00192	C10H13N5O3	+	L3		12.0732	18.8909	1.49804e-08
5-Guanidino-2-oxopentanoate	173.08	10.7781	C6H11N3O3	+	L3	D-Arginine and D-ornithine metabolism	6.16039	3.56544	1.91388e-10
5'-Methylthioadenosine	297.09	6.96209	C11H15N5O3S	+	L3	Arginine and proline metabolism__Methionine metabolism__Zeatin biosynthesis	0.191375	3.83405	3.0963e-09
Acetylcholine	145.11	9.55468	C7H15NO2	+	L3	Glycerophospholipid metabolism	0.164476	1.63653	7.51379e-09
Adenine	135.054	8.19387	C5H5N5	-	L3	Purine metabolism__Zeatin biosynthesis	0.291833	2.40156	9.75055e-10
Cer(d18:2/16:0)	535.496	3.85171	C34H65NO3	+	L3	Ceramides	33.1121	2.07448	3.1325e-11
Creatine	131.069	10.6954	C4H9N3O2	-	L3	Glycine, serine and threonine metabolism__Arginine and proline metabolism	0.477294	6.8233	9.64973e-08
Creatinine	113.059	8.22948	C4H7N3O	-	L3	Arginine and proline metabolism	0.747572	4.52161	3.92641e-06
Cytidine	243.086	9.5283	C9H13N3O5	+	L2	Pyrimidine metabolism	5.24965	1.54426	5.815e-11
Cytosine	111.043	9.44362	C4H5N3O	+	L3	Pyrimidine metabolism	4.61671	5.60597	2.27358e-09
D-Glucosamine	179.079	10.3723	C6H13NO5	+	L2	Aminosugars metabolism	1.47566	1.82869	0.000123184
D-Methionine	149.051	8.92787	C5H11NO2S	-	L3		1.81845	1.50714	2.81867e-08
Glutathione	307.084	9.80948	C10H17N3O6S	+	L2	Glutamate metabolism__Cysteine metabolism__Glutathione metabolism	0.490578	2.28637	5.54425e-06
Glutathione disulfide	306.076	11.055	C20H32N6O12S2	+	L2	Glutamate metabolism__Glutathione metabolism	2.08066	2.3952	1.84707e-06
Glycine	75.032	11.3786	C2H5NO2	+	L3	Bile acid biosynthesis__Purine metabolism__Glycine, serine and threonine metabolism__Lysine degradation__Cyanoamino acid metabolism__Glutathione metabolism__Methane metabolism__Thiamine metabolism__Porphyrin and chlorophyll metabolism__Nitrogen metabolism	0.45702	2.00104	5.58413e-09
Guanidinoacetate	117.054	11.6048	C3H7N3O2	+	L2	Glycine, serine and threonine metabolism__Arginine and proline metabolism	0.474227	1.29957	4.53663e-09
Hypotaurine	109.02	10.9858	C2H7NO2S	+	L3	Taurine and hypotaurine metabolism	0.339905	1.98454	7.95943e-09
Hypoxanthine	136.038	8.7134	C5H4N4O	+	L2	Purine metabolism	32.1498	4.0612	2.23733e-09
L-1-Pyrroline-3-hydroxy-5-carboxylate	129.043	7.86739	C5H7NO3	+	L3	Arginine and proline metabolism	0.779045	1.2455	0.00136777
L-Asparagine	132.053	10.9033	C4H8N2O3	-	L3	Alanine and aspartate metabolism__Tetracycline biosynthesis__Cyanoamino acid metabolism__Nitrogen metabolism	1.09578	1.05844	0.018366
L-Carnitine	161.105	9.55517	C7H15NO3	+	L1	Lysine degradation	0.166654	2.01841	2.42637e-08
L-Citrulline	175.096	11.1325	C6H13N3O3	+	L3	Arginine and proline metabolism	0.71067	4.92975	3.17495e-05
L-Formylkynurenine	236.08	7.8969	C11H12N2O4	+	L3	Tryptophan metabolism	5.84821	1.15769	2.52623e-09
L-Glutamate	147.053	10.214	C5H9NO4	+	L2	Arginine and proline metabolism__Glutamate metabolism__Histidine metabolism__D-Glutamine and D-glutamate metabolism__Glutathione metabolism_Butanoate metabolism_C5-Branched dibasic acid metabolism_Porphyrin and chlorophyll metabolism_Nitrogen metabolism	0.448348	3.9985	4.73608e-09
L-Glutamate 5-semialdehyde	131.058	10.5687	C5H9NO3	-	L3	Arginine and proline metabolism	0.721734	4.27033	4.59874e-07
L-Glutamine	146.069	10.7722	C5H10N2O3	-	L2	Glutamate metabolism__Purine metabolism__Pyrimidine metabolism__D-Glutamine and D-glutamate metabolism__Nitrogen metabolism	1.12816	5.23266	0.00552921
L-Leucine	131.095	8.55067	C6H13NO2	+	L3	Valine, leucine and isoleucine degradation__Valine, leucine and isoleucine biosynthesis	1.72708	4.26515	3.93959e-06
L-Lysine	146.105	16.7444	C6H14N2O2	-	L3	Lysine biosynthesis__Lysine degradation__Biotin metabolism__Alkaloid biosynthesis II	5.79357	3.54547	2.67258e-10
L-Methionine S-oxide	165.046	9.57236	C5H11NO3S	-	L3	Methionine metabolism	4.18352	2.10768	3.56163e-10
L-Phenylalanine	165.079	8.0672	C9H11NO2	+	L3	Phenylalanine metabolism__Phenylalanine, tyrosine and tryptophan biosynthesis__Phenylpropanoid biosynthesis__Alkaloid biosynthesis II	2.98845	1.2876	3.99567e-10
L-Proline	115.063	9.67584	C5H9NO2	+	L2	Arginine and proline metabolism__Novobiocin biosynthesis	1.24323	1.93064	1.66089e-05
L-Serine	105.043	11.2785	C3H7NO3	+	L2	Glycine, serine and threonine metabolism__Methionine metabolism__Cysteine metabolism__Cyanoamino acid metabolism__Sphingolipid metabolism__Methane metabolism__Sulfur metabolism	1.59303	3.30448	2.89061e-05
L-Tryptophan	204.09	9.38095	C11H12N2O2	+	L2	Tryptophan metabolism__Phenylalanine, tyrosine and tryptophan biosynthesis__Indole and ipecac alkaloid biosynthesis	6.1161	7.49918	8.9265e-11
L-Tyrosine	181.074	10.0407	C9H11NO3	+	L2	Tyrosine metabolism__Phenylalanine, tyrosine and tryptophan biosynthesis__Novobiocin biosynthesis__Thiamine metabolism__Phenylpropanoid biosynthesis__Alkaloid biosynthesis I	2.36237	1.07205	1.23004e-07
N(pi)-Methyl-L-histidine	169.085	9.45652	C7H11N3O2	+	L2	Histidine metabolism	0.612393	1.41722	3.56478e-07
N6-Methyl-L-lysine	160.121	16.1869	C7H16N2O2	+	L2		0.227623	1.90608	9.58158e-09
O-Acetylcarnitine	203.116	8.31384	C9H17NO4	+	L2	Alanine and aspartate metabolism	0.258659	1.2915	9.48352e-10
O-Propanoylcarnitine	217.131	7.60716	C10H19NO4	+	L3	OxidationofBranchedFattyAcids	0.149092	5.82142	5.02813e-09
Pantothenate	219.111	6.98122	C9H17NO5	-	L3	beta-Alanine metabolism__Pantothenate and CoA biosynthesis	0.336987	1.44963	2.90831e-08
PC(16:0/P-18:0)	745.598	3.79544	C42H84NO7P	+	L4	Glycerophosphocholines	1.66626	4.10374	2.50076e-07
PC(20:2(11Z,14Z)/P-18:1(11Z))	795.614	3.76289	C46H86NO7P	+	L4	Glycerophosphocholines	2.06212	10.2294	1.57888e-07
PC(30:0)	705.531	3.84113	C38H76NO8P	+	L4	Glycerophosphocholines	0.789035	1.3485	0.000183601
PC(32:0)	733.561	3.82188	C40H80NO8P	+	L4	Glycerophosphocholines	1.60871	1.1786	1.31017e-06
PC(32:1)	731.546	3.81456	C40H78NO8P	+	L4	Glycerophosphocholines	0.877584	1.10442	0.00395518
PC(32:2)	729.531	3.83289	C40H76NO8P	+	L4	Glycerophosphocholines	0.558709	1.55328	1.921e-07
PC(34:1)	759.577	3.78734	C42H82NO8P	+	L4	Glycerophosphocholines	1.18483	1.11383	0.00147667
PC(36:1)	787.609	3.76317	C44H86NO8P	+	L4	Glycerophosphocholines	1.92715	1.45322	2.11407e-06
PC(38:3)	811.609	3.75774	C46H86NO8P	+	L4	Glycerophosphocholines	1.36865	4.86641	4.38478e-05
PC(38:4)	809.593	3.75312	C46H84NO8P	+	L4	Glycerophosphocholines	2.36301	3.07039	1.53682e-08
PC(38:5)	807.578	3.76715	C46H82NO8P	+	L4	Glycerophosphocholines	1.63966	1.57395	3.58686e-07
PC(40:5)	835.609	3.75163	C48H86NO8P	+	L4	Glycerophosphocholines	2.13517	9.46117	5.20629e-09
PC(40:6)	833.593	3.7508	C48H84NO8P	+	L4	Glycerophosphocholines	1.7644	3.17895	1.28537e-06
PE(20:4(5Z,8Z,11Z,14Z)/P-18:1(11Z))	749.536	3.68412	C43H76NO7P	+	L4	Glycerophosphoethanolamines	2.96384	3.74339	3.68071e-09
PE(34:0)	719.547	3.83246	C39H78NO8P	+	L4	Glycerophosphoethanolamines	1.77117	1.44412	2.40872e-05
PE(38:1)	773.594	3.78363	C43H84NO8P	+	L4	Glycerophosphoethanolamines	1.781	1.46758	9.47413e-07
PE(38:4)	767.547	3.72471	C43H78NO8P	+	L4	Glycerophosphoethanolamines	2.75207	1.07961	4.20189e-09
Phosphocreatine	211.036	10.3139	C4H10N3O5P	-	L3	Arginine and proline metabolism	0.279227	1.6292	1.67428e-09
Phosphodimethylethanolamine	169.05	9.46067	C4H12NO4P	-	L3	Glycerophospholipid metabolism	0.171871	10.2151	1.05631e-08
Porphobilinogen	226.095	6.96464	C10H14N2O4	+	L3	Porphyrin and chlorophyll metabolism	19.5564	10.4651	9.028e-12
PS(36:1)	789.551	3.57733	C42H80NO10P	+	L4	Glycerophosphoserines	2.76616	4.07674	6.71091e-08
Pyridoxine	169.074	7.11336	C8H11NO3	-	L3	Vitamin B6 metabolism	1.86351	1.50163	8.77913e-10
Sarcosine	89.0477	6.99874	C3H7NO2	+	L3	Glycine, serine and threonine metabolism__Arginine and proline metabolism	0.328535	1.08147	1.87109e-08
SM(d16:1/18:1)	700.551	3.96675	C39H77N2O6P	+	L4	Phosphosphingolipids	0.0896636	1.2206	2.58152e-10
SM(d18:1/14:0)	674.536	3.98905	C37H75N2O6P	+	L4	Ceramide phosphocholines (sphingomyelins)	0.0866166	1.15276	1.52874e-09
sn-glycero-3-Phosphocholine	257.103	9.96192	C8H20NO6P	+	L4	Glycerophospholipid metabolism__Ether lipid metabolism	0.721251	2.10253	8.82312e-06
sn-glycero-3-Phosphoethanolamine	215.056	10.7933	C5H14NO6P	-	L4	Glycerophospholipid metabolism__Ether lipid metabolism	0.232107	1.84288	2.43397e-09
